# Supplementary material for: Glass Fiber-Reinforced Polypropylene Composites with High Solar Reflectance for Thermal Insulation Applications
Source: Polymers (Basel). 2025 Jan 22;17(3):274. doi: 10.3390/polym17030274 (PMC11820177; doi:10.3390/polym17030274)
Supplement: Supplementary file 1 [file polymers-17-00274-s001.zip]

Archive with 1 entries (1 files):
- polymers-3432599-supplementary.pdf
